# Supplementary material for: Gut microbiome shifts in people with type 1 diabetes are associated with glycaemic control: an INNODIA study
Source: Diabetologia. 2024 Jun 4;67(9):1930–42. doi: 10.1007/s00125-024-06192-7 (PMC11410864; doi:10.1007/s00125-024-06192-7)
Supplement: Supplementary file 2 — ESM Tables (XLSX 81 KB) [file 125_2024_6192_MOESM2_ESM.xlsx]

## Sheet: ESM Table 1
ESM Table 1. Associations between Prevotella copri presence and the abundance of microbiome functional modules in the ND cohort. Associations were tested using Wilcoxon-test between samples with or without Prevotella copri. Nominal p-values were corrected for multiple testing using Holm’s method.
Funtional module	Nominal p-value	FDR corrected p-value
lactaldehyde degradation	6.04161e-33	6.16245e-31
Entner-Doudoroff pathway	3.3406e-31	3.374e-29
maltose degradation	6.60922e-30	6.60922e-28
xylose degradation	7.96503e-29	7.88538e-27
glutamate degradation II	1.00707e-28	9.86929e-27
nitrate reduction (dissimilatory)	2.6296e-28	2.55071e-26
glutamine degradation I	2.0182e-26	1.93747e-24
pentose phosphate pathway (oxidative phase)	4.81301e-26	4.57235e-24
threonine degradation II	7.14526e-26	6.71654e-24
butyrate production I	9.25355e-26	8.6058e-24
Bifidobacterium shunt	2.92281e-25	2.68899e-23
lactate production	3.63801e-25	3.31058e-23
proline degradation	7.99054e-25	7.19149e-23
histidine degradation	1.23247e-24	1.0969e-22
asparagine degradation	1.51143e-24	1.33006e-22
arabinose degradation	1.09322e-21	9.51105e-20
pectin degradation I	1.51829e-16	1.30573e-14
tryptophan degradation	4.60567e-16	3.91482e-14
lysine degradation II	8.51059e-10	7.1489e-08
fructose degradation	5.63414e-09	4.67634e-07
urea degradation	8.5332e-09	6.99722e-07
serine degradation	8.95387e-09	7.25264e-07
methanogenesis from carbon dioxide	7.49908e-07	5.99927e-05
methanol conversion	9.06862e-07	7.16421e-05
methanogenesis - methyl-coM	9.06862e-07	7.16421e-05
sucrose degradation II	1.70735e-06	0.000131466
glycerol degradation III	2.49388e-06	0.000189535
homoacetogenesis	4.30778e-06	0.000323083
arginine degradation IV	7.76152e-06	0.000574353
ethanol production I	8.15004e-06	0.000594953
methionine degradation I	1.259e-05	0.000906478
arginine degradation V	2.33648e-05	0.0016589
arabinoxylan degradation	3.05085e-05	0.00213559
glycolysis (pay-off phase)	4.13257e-05	0.00285147
sulfate reduction (dissimilatory)	7.22929e-05	0.00491592
aspartate degradation II	0.000122585	0.00821317
pyruvate:formate lyase	0.0002114	0.0139524
threonine degradation I	0.000382816	0.0248831
galactose degradation	0.000421728	0.0269906
tyrosine degradation I	0.000493461	0.031088
lactose degradation	0.000716412	0.0444175
glutamate degradation III	0.000725538	0.0444175

## Sheet: ESM Table 2
ESM Table 2. Associations between bacterial species, clinical sites, and visit schedule from linear mixed effects models in MaAsLin2 in the ND cohort. The analysis included microbiome data from all study visits. The model controlled for the age at the diagnosis of type 1 diabetes. More details on the tested variables are given below.
Variable	Value	Explanation
site	categorical	Clinical site. Comparisons to University of Helsinki (highest n)
time_from_baseline	continuous	Time (in months) from the baseline visit
Other columns
Variable		metadata variable that was associated with the species in question
Value		value of the metadata which has the given association
Beta-coefficient		the fixed effect coefficient of the given value
Standard error		Standard error of the beta-coefficient
p-value		nominal p-value for the given association
q-value		corrected p-value, fdr q-value, for the given association
prevalence		Prevalence (proportion of samples with presence) of the given bacterial species
Bacterial species	Variable	Value	Beta-coefficient	Standard error	p-value	q-value	prevalence
Catabacter.hongkongensis	site	UCAM - University of Cambridge	0.392413	0.068806	1.85008e-07	0.000683789	0.127717
Clostridiaceae.bacterium	site	KU Leuven	-1.8997	0.374137	8.17406e-07	0.00151057	0.994565
Lactobacillus.sakei.subsp..sakei	site	UK - Norfolk and Norwich	0.769955	0.156884	1.81639e-06	0.00223779	0.103261
Coprococcus.catus	time_from_baseline	time_from_baseline	0.0862615	0.0182669	3.717e-06	0.00325219	0.866848
Flavonifractor.plautii	site	HH-RH - Herlev University Hospital	-0.872113	0.176938	4.3996e-06	0.00325219	0.980978
Firmicutes.bacterium.OM04.13BH	site	HKA - Hannoversche Kinderheilanstalt	1.3439	0.278263	6.54552e-06	0.00403204	0.138587
Lactococcus.lactis.subsp..cremoris	site	HKA - Hannoversche Kinderheilanstalt	0.510312	0.113226	8.96952e-06	0.00463063	0.125
Ruminococcaceae.bacterium.AM28.23LB	time_from_baseline	time_from_baseline	0.109131	0.0242575	1.0023e-05	0.00463063	0.214674
Paraprevotella.clara	time_from_baseline	time_from_baseline	0.107929	0.0246641	1.72406e-05	0.00708012	0.211957
Bifidobacterium.dentium	time_from_baseline	time_from_baseline	0.0607752	0.0145639	3.97201e-05	0.00967224	0.119565
Dysosmobacter.welbionis	site	HH-RH - Herlev University Hospital	-0.768035	0.175744	3.695e-05	0.00967224	0.961957
Eubacteriaceae.bacterium	time_from_baseline	time_from_baseline	0.111616	0.0268115	4.18712e-05	0.00967224	0.940217
Odoribacter.splanchnicus	time_from_baseline	time_from_baseline	0.127129	0.0301272	3.32202e-05	0.00967224	0.817935
Ruminococcus.sp..AF46.10NS	site	CHL - Centre Hospitalier de Luxembourg	1.47487	0.33258	2.95391e-05	0.00967224	0.100543
Sellimonas.intestinalis	site	HH-RH - Herlev University Hospital	-0.706845	0.161156	3.46334e-05	0.00967224	0.317935
Tidjanibacter.massiliensis	site	SUM - Śląski Uniwersytet Medyczny w Katowicach	1.96787	0.454656	4.09282e-05	0.00967224	0.154891
Ruminococcus.sp..AF41.9	site	HH-RH - Herlev University Hospital	0.940639	0.218497	4.64524e-05	0.0100993	0.266304
Massilicoli.timonensis	site	UCAM - University of Cambridge	0.54198	0.12632	5.06364e-05	0.0103973	0.152174
Eggerthella.lenta	site	HH-RH - Herlev University Hospital	-0.824322	0.19586	6.55576e-05	0.0127527	0.850543
Firmicutes.bacterium.AM31.12AC	site	HH-RH - Herlev University Hospital	0.593474	0.142743	8.04487e-05	0.0148669	0.279891
Streptococcus.salivarius	time_from_baseline	time_from_baseline	0.124577	0.0313752	9.04748e-05	0.0159236	0.896739
Dorea.sp..AF24.7LB	time_from_baseline	time_from_baseline	0.112209	0.0283549	9.64908e-05	0.0162104	0.714674
Anaerostipes.hadrus	site	UK - Barts Health NHS Trust	-0.939315	0.235169	0.000126621	0.0203475	0.983696
X.Clostridium..bolteae	site	HH-RH - Herlev University Hospital	-0.672301	0.167868	0.000139183	0.0214342	0.758152
Ruminococcaceae.bacterium.D5	site	ULB - Univer Libre de Bruxelles	1.29336	0.326124	0.000155572	0.0229998	0.206522
Clostridiales.bacterium	site	ULB - Univer Libre de Bruxelles	-0.879248	0.223451	0.000174543	0.024812	0.991848
Bacteroides.clarus	site	SUM - Śląski Uniwersytet Medyczny w Katowicach	1.64542	0.419465	0.000181738	0.0248779	0.157609
Bacteroides.massiliensis	site	MUG - Medical University of Graz	1.87	0.482766	0.000210556	0.0277934	0.192935
Victivallales.bacterium.CCUG.44730	time_from_baseline	time_from_baseline	0.0802638	0.0216413	0.000252227	0.0310744	0.258152
X.Clostridium..symbiosum	site	HH-RH - Herlev University Hospital	-0.653925	0.170499	0.000252119	0.0310744	0.570652
Clostridiales.bacterium.CCNA10	site	UNISI - Università degli Studi di Siena	1.92383	0.504255	0.000266983	0.0318313	0.252717
Bifidobacterium.longum.subsp..longum	site	KU Leuven	-2.81394	0.764721	0.000317806	0.0326564	0.953804
Blautia.sp..SG.772	time_from_baseline	time_from_baseline	0.102969	0.0280954	0.000296233	0.0326564	0.758152
Eisenbergiella.massiliensis	site	ULI - University of Ljubljana	-0.495991	0.131218	0.000300888	0.0326564	0.296196
Haemophilus.pittmaniae	site	HKA - Hannoversche Kinderheilanstalt	0.904852	0.240028	0.000318082	0.0326564	0.116848
X.Ruminococcus..gnavus	site	HH-RH - Herlev University Hospital	-0.837944	0.221725	0.000300216	0.0326564	0.567935
Bacteroidaceae.bacterium	time_from_baseline	time_from_baseline	0.150473	0.0414235	0.000334856	0.0334494	0.720109
Clostridium.sp..AT4	site	HH-RH - Herlev University Hospital	-0.506166	0.135297	0.000345042	0.0335598	0.236413
Bacteroides.faecis	site	UNISI - Università degli Studi di Siena	2.91479	0.784753	0.0003734	0.0347673	0.184783
Flavonifractor.plautii	site	ULB - Univer Libre de Bruxelles	-1.34334	0.361888	0.00037627	0.0347673	0.980978
Alistipes.shahii	time_from_baseline	time_from_baseline	0.140475	0.0390875	0.000385837	0.0347818	0.779891
Ruthenibacterium.lactatiformans	site	ULI - University of Ljubljana	-0.489568	0.133335	0.000447206	0.0390353	0.978261
Ruthenibacterium.lactatiformans	site	HH-RH - Herlev University Hospital	-0.484458	0.132002	0.000454144	0.0390353	0.978261
Clostridiales.bacterium.CCNA10	site	HH-RH - Herlev University Hospital	-0.761042	0.210616	0.000523795	0.0420858	0.252717
Eisenbergiella.massiliensis	site	HH-RH - Herlev University Hospital	-0.472104	0.130132	0.000501721	0.0420858	0.296196
Lactococcus.lactis.subsp..cremoris	site	UOUL - Oulun Yliopisto	0.444199	0.126783	0.000518349	0.0420858	0.125
Hungatella.hathewayi	site	HH-RH - Herlev University Hospital	-0.609709	0.169305	0.00055821	0.0429821	0.717391
Intestinibacter.bartlettii	site	UULM - Universität Ulm	-1.72239	0.476157	0.000555911	0.0429821	0.929348
Alistipes.indistinctus	time_from_baseline	time_from_baseline	0.0976735	0.0280521	0.000579885	0.0430572	0.470109
Bacteroides.ovatus	site	HKA - Hannoversche Kinderheilanstalt	-1.4192	0.395957	0.000582484	0.0430572	0.967391
Alistipes.timonensis	site	SUM - Śląski Uniwersytet Medyczny w Katowicach	1.09365	0.309304	0.000663719	0.0438054	0.111413
Campylobacter.concisus	site	UOUL - Oulun Yliopisto	0.423802	0.119443	0.00064144	0.0438054	0.141304
Clostridium.sp..SN20	site	UNISI - Università degli Studi di Siena	1.25447	0.352701	0.000634131	0.0438054	0.404891
Holdemania.sp..Marseille.P2844	time_from_baseline	time_from_baseline	0.0575243	0.0166904	0.000657191	0.0438054	0.241848
Ruminococcus.sp..AM36.2AA	site	ULI - University of Ljubljana	0.884643	0.248778	0.000643021	0.0438054	0.834239
Ruminococcus.sp..AM36.2AA	site	HH-RH - Herlev University Hospital	0.881099	0.246703	0.000611741	0.0438054	0.834239
Clostridium.sp..AF15.31	site	UK - Barts Health NHS Trust	2.55552	0.732076	0.000762033	0.0486022	0.233696
Lachnoclostridium.sp..An138	site	HH-RH - Herlev University Hospital	-0.405846	0.115649	0.000766214	0.0486022	0.336957
X.Clostridium..innocuum	site	HH-RH - Herlev University Hospital	-0.514026	0.146743	0.000775846	0.0486022	0.758152
Anaerotruncus.colihominis	site	HH-RH - Herlev University Hospital	-0.47082	0.135357	0.000832151	0.0488195	0.8125
Bacteroides.caccae	site	HH-RH - Herlev University Hospital	1.42769	0.410974	0.000825571	0.0488195	0.695652
Eisenbergiella.tayi	site	UCAM - University of Cambridge	0.654195	0.188591	0.000827945	0.0488195	0.432065
X.Clostridium..aldenense	site	HH-RH - Herlev University Hospital	-0.526865	0.151066	0.000802951	0.0488195	0.513587
Clostridium.sp..TM06.18	site	MUG - Medical University of Graz	1.0805	0.315139	0.000916734	0.0529414	0.804348
Haemophilus.parainfluenzae	site	MUG - Medical University of Graz	-1.09563	0.323779	0.00105773	0.0601442	0.869565
Lactobacillus.sakei.subsp..sakei	site	UNISI - Università degli Studi di Siena	0.40157	0.118353	0.00109841	0.0615109	0.103261
Bacteroides.massiliensis	time_from_baseline	time_from_baseline	0.0827272	0.0252119	0.00116835	0.063681	0.192935
Methanobrevibacter.smithii	site	ULB - Univer Libre de Bruxelles	1.37784	0.409776	0.00117162	0.063681	0.157609
Veillonella.parvula	site	MUG - Medical University of Graz	-0.952875	0.285868	0.00123016	0.0658937	0.701087
Lachnospira.pectinoschiza	site	UCAM - University of Cambridge	1.4209	0.425524	0.00124977	0.065988	0.529891
Lactobacillus.sakei.subsp..sakei	site	HKA - Hannoversche Kinderheilanstalt	0.386347	0.114893	0.00127059	0.0661423	0.103261
Alistipes.ihumii	time_from_baseline	time_from_baseline	0.106749	0.0328514	0.00130122	0.0667961	0.494565
Clostridium.sp..OF03.18AA	site	MUG - Medical University of Graz	-1.02609	0.309891	0.00131994	0.0668288	0.907609
Odoribacter.splanchnicus	site	HH-RH - Herlev University Hospital	0.898184	0.270999	0.00137886	0.0688684	0.817935
Coprobacillus.cateniformis	site	HH-RH - Herlev University Hospital	-0.480769	0.144965	0.00142796	0.0694441	0.377717
Victivallis.vadensis	site	UK - Barts Health NHS Trust	1.73375	0.525078	0.00142004	0.0694441	0.192935
Tyzzerella.nexilis	site	ULB - Univer Libre de Bruxelles	0.994307	0.301063	0.00148665	0.071359	0.146739
Blautia.producta	site	HH-RH - Herlev University Hospital	-0.394752	0.120315	0.00151795	0.0719275	0.222826
Lachnospiraceae.bacterium.OF11.28	site	KU Leuven	-2.02881	0.638047	0.00168382	0.0787771	0.970109
Bacteroides.nordii	time_from_baseline	time_from_baseline	0.0621369	0.0197465	0.00183338	0.0817559	0.203804
Bifidobacterium.longum.subsp..longum	site	ULI - University of Ljubljana	-0.614683	0.190817	0.00183878	0.0817559	0.953804
Blautia.sp..SG.772	site	HH-RH - Herlev University Hospital	0.744843	0.23045	0.00177958	0.0817559	0.758152
Coprococcus.comes	time_from_baseline	time_from_baseline	0.0788781	0.0250413	0.00181079	0.0817559	0.880435
Eubacterium.ramulus	site	ULI - University of Ljubljana	0.714961	0.222226	0.00185809	0.0817559	0.836957
Ruminococcus.sp..AF41.9	time_from_baseline	time_from_baseline	0.0731114	0.0235961	0.00214613	0.0933186	0.266304
Bifidobacterium.breve	site	HH-RH - Herlev University Hospital	-0.337352	0.106695	0.00221484	0.0950323	0.105978
Ruminococcaceae.bacterium.D5	time_from_baseline	time_from_baseline	0.0475921	0.0154405	0.00226267	0.0950323	0.206522
Streptococcus.gordonii	site	UK - Norfolk and Norwich	0.408625	0.131403	0.00226126	0.0950323	0.130435
Ellagibacter.isourolithinifaciens	site	ULB - Univer Libre de Bruxelles	0.852572	0.271132	0.00234179	0.0970627	0.192935
Ruminococcaceae.bacterium.TF06.43	time_from_baseline	time_from_baseline	0.109772	0.0357703	0.00236354	0.0970627	0.790761
Odoribacter.splanchnicus	site	UCAM - University of Cambridge	1.11846	0.357072	0.00240131	0.0975301	0.817935

## Sheet: ESM Table 3
ESM Table 3. Associations between baseline bacterial abundances and functions, and clinical measurements at the time of the diagnosis of type 1 diabetes from linear mixed effects models in MaAsLin2 in the ND cohort. Associations with variables included for statistical corrections (clinical site, age at diagnosis) are also shown. The analysis included microbiome data from the baseline visit. More …
Variable	Value	Explanation
site	categorical	Clinical site. Comparisons to University of Helsinki (highest n)
age_at_diagnosis	continuous	Age at diagnosis in years
hba1c_at_diagnosis	continuous	HbA1c measurement at the time of T1D diagnosis
Other columns
Variable		metadata variable that was associated with the species in question
Value		value of the metadata which has the given association
Beta-coefficient		the fixed effect coefficient of the given value
Standard error		Standard error of the beta-coefficient
p-value		nominal p-value for the given association
q-value		corrected p-value, fdr q-value, for the given association
prevalence		Prevalence (proportion of samples with presence) of the given bacterial species
Bacterial species	Variable	Value	Beta-coefficient	Standard error	p-value	q-value	prevalence
Lactobacillus.sakei.subsp..sakei	site	UK - Norfolk and Norwich	1.39982	0.200852	1.83609e-09	6.84496e-06	0.120482
Alistipes.timonensis	site	SUM - Śląski Uniwersytet Medyczny w Katowicach	2.21081	0.336372	9.25734e-09	1.22344e-05	0.108434
Lactococcus.lactis.subsp..cremoris	site	HKA - Hannoversche Kinderheilanstalt	1.34811	0.205588	9.84525e-09	1.22344e-05	0.120482
Bacteroides.clarus	site	SUM - Śląski Uniwersytet Medyczny w Katowicach	1.96695	0.33583	1.63449e-07	0.000152335	0.13253
Bacteroides.massiliensis	site	MUG - Medical University of Graz	1.73383	0.325679	1.31076e-06	0.000977305	0.13253
Haemophilus.pittmaniae	site	HKA - Hannoversche Kinderheilanstalt	1.07369	0.221449	7.90726e-06	0.00491304	0.108434
Bacteroides.faecis	site	UNISI - Università degli Studi di Siena	1.85188	0.400833	1.83075e-05	0.00771742	0.144578
Eisenbergiella.tayi	site	UCAM - University of Cambridge	1.23019	0.266547	1.86311e-05	0.00771742	0.361446
Haemophilus.pittmaniae	site	UOUL - Oulun Yliopisto	1.70131	0.366076	1.65713e-05	0.00771742	0.108434
Bacteroides.eggerthii	site	UCAM - University of Cambridge	1.8425	0.415993	3.64331e-05	0.0135823	0.204819
Clostridium.celatum	site	SUM - Śląski Uniwersytet Medyczny w Katowicach	0.880377	0.214283	0.00011222	0.0380325	0.108434
Firmicutes.bacterium.OM04.13BH	site	HKA - Hannoversche Kinderheilanstalt	1.43023	0.361233	0.000186673	0.057993	0.13253
Firmicutes.bacterium.AM31.12AC	site	HH-RH - Herlev University Hospital	0.601901	0.153557	0.000213296	0.0611667	0.240964
Lactobacillus.sakei.subsp..sakei	site	HKA - Hannoversche Kinderheilanstalt	0.807667	0.209183	0.000259603	0.0691285	0.120482
Paraprevotella.clara	site	UULM - Universität Ulm	1.53504	0.404289	0.000321221	0.0798341	0.156627
Ellagibacter.isourolithinifaciens	site	ULB - Univer Libre de Bruxelles	0.788284	0.21257	0.000429629	0.0955009	0.156627
Holdemania.filiformis	site	HH-RH - Herlev University Hospital	-0.721927	0.194895	0.000435492	0.0955009	0.73494
Haemophilus.sputorum	age_at_diagnosis	age_at_diagnosis	-0.371141	0.103157	0.00061438	0.127245	0.253012
Schaalia.odontolytica	site	UNISI - Università degli Studi di Siena	0.633133	0.179768	0.00078261	0.153556	0.144578
Bacteroides.stercoris	site	KU Leuven	3.01719	0.889114	0.00117104	0.162256	0.240964
Christensenella.minuta	site	UCAM - University of Cambridge	0.741078	0.21568	0.00102575	0.162256	0.168675
Clostridiaceae.bacterium	site	KU Leuven	-1.19669	0.346716	0.000977162	0.162256	0.987952
Firmicutes.bacterium.OM04.13BH	site	CHL - Centre Hospitalier de Luxembourg	1.16695	0.34225	0.00111367	0.162256	0.13253
Lachnotalea.sp..AF33.28	site	UCAM - University of Cambridge	0.748229	0.216862	0.000981029	0.162256	0.26506
Massilioclostridium.coli	site	MUG - Medical University of Graz	0.616437	0.177686	0.00092427	0.162256	0.156627
Neisseria.subflava	site	UOUL - Oulun Yliopisto	1.29779	0.382562	0.00117514	0.162256	0.144578
Ruminococcus.sp..AF41.9	site	HH-RH - Herlev University Hospital	0.88232	0.258299	0.00109222	0.162256	0.228916
Veillonella.parvula	site	ULI - University of Ljubljana	-0.810805	0.240674	0.00126369	0.162449	0.746988
X.Clostridium..aldenense	site	KU Leuven	2.0687	0.6124	0.00122856	0.162449	0.566265
Campylobacter.concisus	site	UOUL - Oulun Yliopisto	1.4574	0.441336	0.00155085	0.189159	0.204819
Catabacter.hongkongensis	site	UCAM - University of Cambridge	0.391397	0.119793	0.00172516	0.189159	0.144578
Dysosmobacter.welbionis	site	HH-RH - Herlev University Hospital	-0.790952	0.241836	0.0017078	0.189159	0.927711
Faecalibacterium.prausnitzii	hba1c_at_diagnosis	hba1c_at_diagnosis	-0.147686	0.0450704	0.00167607	0.189159	1
Flavonifractor.plautii	site	HH-RH - Herlev University Hospital	-0.833482	0.253391	0.00161337	0.189159	0.975904
Module	Name	Variable	Value	Beta-coefficient	Standard error	p-value	q-value	prevalence
MF0073	pyruvate:ferredoxin oxidoreductase	site	HKA - Hannoversche Kinderheilanstalt	-36.1894	4.92221	3.81594e-10	6.10551e-07	1
MF0091	ethanol production II	site	UOUL - Oulun Yliopisto	0.0876794	0.0147401	1.1377e-07	9.10161e-05	0.120482
MF0030	glutamate degradation I	site	MUG - Medical University of Graz	0.263623	0.0504793	1.93263e-06	0.00103073	0.168675
MF0098	hydrogen metabolism	site	ULB - Univer Libre de Bruxelles	17.9334	4.05875	3.78514e-05	0.0136992	1
MF0102	sulfate reduction (dissimilatory)	site	UCAM - University of Cambridge	0.265461	0.0605539	4.28099e-05	0.0136992	0.192771
MF0060	glycerol degradation I	site	ULB - Univer Libre de Bruxelles	8.63951	2.05787	8.22334e-05	0.0219289	1
MF0032	glutamate degradation III	age_at_diagnosis	age_at_diagnosis	0.839857	0.216033	0.000237544	0.0542958	0.951807
MF0024	phenylalanine degradation	site	UOUL - Oulun Yliopisto	0.189334	0.0496907	0.000307332	0.0553408	0.289157
MF0042	asparagine degradation	site	MUG - Medical University of Graz	28.6719	7.53257	0.000311292	0.0553408	1
MF0004	pectine degradation II	site	CHL - Centre Hospitalier de Luxembourg	34.6372	9.58377	0.000582957	0.0880953	1
MF0030	glutamate degradation I	site	HKA - Hannoversche Kinderheilanstalt	0.159639	0.0446528	0.000660714	0.0880953	0.168675
MF0073	pyruvate:ferredoxin oxidoreductase	site	UOUL - Oulun Yliopisto	-29.1343	8.13687	0.000649375	0.0880953	1
MF0014	arabinose degradation	site	HH-RH - Herlev University Hospital	-6.52379	1.92166	0.001166	0.143508	1
MF0042	asparagine degradation	site	KU Leuven	29.6303	9.06314	0.00171451	0.161366	1
MF0081	methanol conversion	site	ULB - Univer Libre de Bruxelles	0.123671	0.0377526	0.00168087	0.161366	0.168675
MF0099	methanogenesis - methyl-coM	site	ULB - Univer Libre de Bruxelles	0.123671	0.0377526	0.00168087	0.161366	0.168675
MF0100	methanogenesis from carbon dioxide	site	ULB - Univer Libre de Bruxelles	0.123671	0.0377526	0.00168087	0.161366	0.168675
MF0029	aspartate degradation II	site	MUG - Medical University of Graz	37.4204	11.7155	0.00215113	0.166468	1
MF0036	isoleucine degradation	site	UULM - Universität Ulm	4.32732	1.36523	0.00231412	0.166468	1
MF0050	threonine degradation II	site	HKA - Hannoversche Kinderheilanstalt	33.9023	10.6642	0.00224999	0.166468	1
MF0070	pentose phosphate pathway (oxidative phase)	site	MUG - Medical University of Graz	22.5515	7.14015	0.00239298	0.166468	1
MF0098	hydrogen metabolism	hba1c_at_diagnosis	hba1c_at_diagnosis	2.43353	0.754268	0.00195251	0.166468	1
MF0102	sulfate reduction (dissimilatory)	site	ULB - Univer Libre de Bruxelles	0.292503	0.0910189	0.0020286	0.166468	0.192771

## Sheet: ESM Table 4
ESM Table 4. Associations between baseline bacterial abundances and functions, and the number of diabetes-associated autoantibodies at baseline visit from linear mixed effects models in MaAsLin2 in the ND cohort. Associations with variables included for statistical corrections (clinical site, age at diagnosis) are also shown. The analysis included microbiome data from the baseline visit. More det…
Variable	Value	Explanation
site	categorical	Clinical site. Comparisons to University of Helsinki (highest n)
age_at_diagnosis	continuous	Age at diagnosis in years
num_aab	continuous	Number of positive AABs at baseline visit
Other columns
Variable		metadata variable that was associated with the species in question
Value		value of the metadata which has the given association
Beta-coefficient		the fixed effect coefficient of the given value
Standard error		Standard error of the beta-coefficient
p-value		nominal p-value for the given association
q-value		corrected p-value, fdr q-value, for the given association
prevalence		Prevalence (proportion of samples with presence) of the given bacterial species
Bacterial species	Variable	Value	Beta-coefficient	Standard error	p-value	q-value	prevalence
Lactobacillus.sakei.subsp..sakei	site	UK - Norfolk and Norwich	1.40483	0.190551	2.4247e-10	9.934e-07	0.11236
Alistipes.timonensis	site	SUM - Śląski Uniwersytet Medyczny w Katowicach	2.27427	0.334404	2.7152e-09	5.56208e-06	0.101124
Ruminococcus.sp..AF46.10NS	site	CHL - Centre Hospitalier de Luxembourg	1.98176	0.299868	6.07557e-09	8.2972e-06	0.101124
Lactococcus.lactis.subsp..cremoris	site	HKA - Hannoversche Kinderheilanstalt	1.31938	0.209584	2.238e-08	2.29228e-05	0.123596
Bacteroides.clarus	site	SUM - Śląski Uniwersytet Medyczny w Katowicach	2.28612	0.384841	9.60079e-08	7.86689e-05	0.134831
Clostridiaceae.bacterium	site	KU Leuven	-1.97122	0.371685	1.22827e-06	0.000838706	0.988764
Haemophilus.pittmaniae	site	HKA - Hannoversche Kinderheilanstalt	1.08821	0.207529	1.55214e-06	0.000908446	0.101124
Bacteroides.massiliensis	site	MUG - Medical University of Graz	2.05843	0.401814	2.48288e-06	0.00127155	0.146067
Bacteroides.faecis	site	UNISI - Università degli Studi di Siena	1.85962	0.384077	7.27848e-06	0.00331333	0.146067
Haemophilus.pittmaniae	site	UOUL - Oulun Yliopisto	1.40152	0.317393	3.5273e-05	0.0144513	0.101124
Eisenbergiella.tayi	site	UCAM - University of Cambridge	1.12156	0.263793	6.35671e-05	0.0230831	0.382022
Lactobacillus.sakei.subsp..sakei	site	HKA - Hannoversche Kinderheilanstalt	0.82358	0.194501	6.76097e-05	0.0230831	0.11236
Clostridium.sp..AF15.31	site	UK - Barts Health NHS Trust	2.1917	0.531073	9.87316e-05	0.0311156	0.202247
Firmicutes.bacterium.AM31.12AC	site	HH-RH - Herlev University Hospital	0.575035	0.148258	0.000232276	0.067974	0.235955
Flavonifractor.plautii	site	HH-RH - Herlev University Hospital	-0.952715	0.249572	0.00028553	0.0756812	0.977528
Lachnoclostridium.sp..An131	age_at_diagnosis	age_at_diagnosis	0.247475	0.0650036	0.000295557	0.0756812	0.123596
Clostridium.celatum	site	SUM - Śląski Uniwersytet Medyczny w Katowicach	0.841458	0.229471	0.000470525	0.0928324	0.11236
Firmicutes.bacterium.OM04.13BH	site	HKA - Hannoversche Kinderheilanstalt	1.30756	0.355231	0.000449509	0.0928324	0.134831
Ruminococcus.sp..AF41.9	site	HH-RH - Herlev University Hospital	0.918236	0.250642	0.000475831	0.0928324	0.235955
Schaalia.odontolytica	site	UNISI - Università degli Studi di Siena	0.625869	0.168391	0.000399295	0.0928324	0.134831
X.Clostridium..bolteae	site	HH-RH - Herlev University Hospital	-0.874309	0.236559	0.000427726	0.0928324	0.775281
Veillonella.parvula	site	ULI - University of Ljubljana	-0.847852	0.232376	0.00049966	0.0930503	0.730337
Clostridiaceae.bacterium	site	UK - Barts Health NHS Trust	-0.963017	0.265366	0.000532714	0.0948926	0.988764
Ellagibacter.isourolithinifaciens	site	ULB - Univer Libre de Bruxelles	0.91832	0.25638	0.000620952	0.106002	0.168539
Anaerostipes.hadrus	site	UK - Barts Health NHS Trust	-1.05295	0.303234	0.000882331	0.139035	0.977528
Bacteroides.eggerthii	site	UCAM - University of Cambridge	1.34298	0.386423	0.000873915	0.139035	0.191011
Holdemania.filiformis	site	HH-RH - Herlev University Hospital	-0.653088	0.190002	0.000986291	0.14966	0.707865
Bifidobacterium.dentium	site	KU Leuven	0.945082	0.282079	0.00129517	0.156561	0.11236
Clostridium.paraputrificum	site	UK - Barts Health NHS Trust	1.01833	0.303524	0.00127669	0.156561	0.134831
Coprococcus.eutactus	num_aab	num_aab	0.410203	0.123147	0.00137569	0.156561	0.617978
Dysosmobacter.welbionis	site	HH-RH - Herlev University Hospital	-0.781461	0.233464	0.00130803	0.156561	0.932584
Firmicutes.bacterium.OM04.13BH	site	CHL - Centre Hospitalier de Luxembourg	1.18773	0.35386	0.00127093	0.156561	0.134831
Odoribacter.splanchnicus	site	ULI - University of Ljubljana	0.794532	0.235459	0.00120185	0.156561	0.786517
Pseudoflavonifractor.sp..An184	age_at_diagnosis	age_at_diagnosis	0.319538	0.0954853	0.00131122	0.156561	0.224719
Roseburia.sp..AM16.25	site	UK - Norfolk and Norwich	1.03894	0.30584	0.0011197	0.156561	0.101124
X.Ruminococcus..gnavus	site	HH-RH - Herlev University Hospital	-0.954968	0.2865	0.00136632	0.156561	0.561798
Actinomyces.graevenitzii	site	UOUL - Oulun Yliopisto	1.0281	0.318968	0.00191575	0.170664	0.224719
Anaerotruncus.colihominis	site	HH-RH - Herlev University Hospital	-0.656727	0.201202	0.00169138	0.170664	0.730337
Bacteroides.plebeius	site	CHL - Centre Hospitalier de Luxembourg	0.950542	0.288832	0.00155688	0.170664	0.101124
Clostridiales.bacterium.CCNA10	site	HH-RH - Herlev University Hospital	-0.669171	0.203888	0.00160025	0.170664	0.280899
Clostridiales.bacterium.CCNA10	site	UNISI - Università degli Studi di Siena	1.66971	0.516961	0.00187731	0.170664	0.280899
Collinsella.aerofaciens	site	HH-RH - Herlev University Hospital	0.676162	0.20827	0.00178412	0.170664	0.764045
Eisenbergiella.massiliensis	site	HH-RH - Herlev University Hospital	-0.525336	0.161577	0.00175848	0.170664	0.280899
Eisenbergiella.tayi	site	KU Leuven	1.99953	0.617828	0.00184037	0.170664	0.382022
Massilioclostridium.coli	site	MUG - Medical University of Graz	0.518166	0.158388	0.00165303	0.170664	0.168539
Prevotella.corporis	site	UK - Barts Health NHS Trust	0.86761	0.269775	0.00195783	0.170664	0.235955
Ruminococcus.sp..AF17.22AC	site	HKA - Hannoversche Kinderheilanstalt	1.22562	0.380945	0.00195039	0.170664	0.280899
Eisenbergiella.massiliensis	site	ULI - University of Ljubljana	-0.513905	0.160466	0.00203954	0.174083	0.280899
X.Clostridium..symbiosum	site	HH-RH - Herlev University Hospital	-0.690398	0.216876	0.0021614	0.180719	0.595506
Bacteroides.stercoris	site	KU Leuven	3.03004	0.954329	0.00221638	0.18161	0.247191
Christensenella.minuta	site	MUG - Medical University of Graz	1.14585	0.365251	0.00248342	0.195806	0.179775
Haemophilus.sputorum	age_at_diagnosis	age_at_diagnosis	-0.299939	0.095616	0.00248521	0.195806	0.258427
Module	Name	Variable	Value	Beta-coefficient	Standard error	p-value	q-value	prevalence
MF0073	pyruvate:ferredoxin oxidoreductase	site	HKA - Hannoversche Kinderheilanstalt	-34.5671	4.64229	1.77276e-10	3.0137e-07	1
MF0091	ethanol production II	site	UOUL - Oulun Yliopisto	0.0884898	0.0126587	1.22268e-09	1.03928e-06	0.11236
MF0030	glutamate degradation I	site	MUG - Medical University of Graz	0.816025	0.160415	2.85235e-06	0.00161633	0.191011
MF0073	pyruvate:ferredoxin oxidoreductase	site	UOUL - Oulun Yliopisto	-31.5588	7.09987	3.17216e-05	0.0107854	1
MF0083	succinate consumption	site	UK - Barts Health NHS Trust	1.79574	0.403087	3.05911e-05	0.0107854	1
MF0060	glycerol degradation I	site	ULB - Univer Libre de Bruxelles	8.35196	1.91377	4.25024e-05	0.0120423	1
MF0098	hydrogen metabolism	site	ULB - Univer Libre de Bruxelles	14.9051	3.99463	0.000380558	0.0924211	1
MF0102	sulfate reduction (dissimilatory)	site	UCAM - University of Cambridge	0.20032	0.054891	0.000498367	0.105903	0.191011
MF0102	sulfate reduction (dissimilatory)	site	ULB - Univer Libre de Bruxelles	0.299545	0.0857134	0.000821736	0.155217	0.191011
MF0014	arabinose degradation	site	HH-RH - Herlev University Hospital	-6.56478	1.938	0.00115387	0.172629	1
MF0026	tyrosine degradation I	num_aab	num_aab	-0.481041	0.145079	0.00144243	0.172629	1
MF0036	isoleucine degradation	site	UULM - Universität Ulm	4.33753	1.26676	0.00102817	0.172629	1
MF0081	methanol conversion	site	ULB - Univer Libre de Bruxelles	0.114529	0.0347259	0.0015232	0.172629	0.179775
MF0099	methanogenesis - methyl-coM	site	ULB - Univer Libre de Bruxelles	0.114529	0.0347259	0.0015232	0.172629	0.179775
MF0100	methanogenesis from carbon dioxide	site	ULB - Univer Libre de Bruxelles	0.114529	0.0347259	0.0015232	0.172629	0.179775
MF0074	pyruvate:formate lyase	site	HKA - Hannoversche Kinderheilanstalt	-28.9099	8.95083	0.00187736	0.19947	1

## Sheet: ESM Table 5
ESM Table 5. Associations between baseline bacterial abundances and change in HbA1c, fasting C-peptide and insulin dose in the ND cohort during the follow-up from linear mixed effects models in MaAsLin2. Associations between bacterial species and HbA1c, fasting C-peptide and insulin dose during one (visit 4 – baseline) and two (visit 5 – baseline) year follow up are shown. Associations with varia…
Variable	Value	Explanation
site	categorical	Clinical site. Comparisons to University of Helsinki (highest n)
age_at_diagnosis	continuous	Age at diagnosis in years
hba1c_v5_minus_v1	continuous	Change in HbA1c measurement between baseline visit and visit 5 (during two year follow up)
insulin_dose_per_kg_v4_minus_v1	continuous	Change in insulin dose between baseline visit and visit 4 (during the first year of follow up)
fasted_c_pep_result_v5_minus_v1	continuous	Change in fasting C-peptide measurement between baseline visit and visit 5 (during two year follow up)
Other columns
Variable		metadata variable that was associated with the species in question
Value		value of the metadata which has the given association
Beta-coefficient		the fixed effect coefficient of the given value
Standard error		Standard error of the beta-coefficient
p-value		nominal p-value for the given association
q-value		corrected p-value, fdr q-value, for the given association
prevalence		Prevalence (proportion of samples with presence) of the given bacterial species
Change during year one:
Bacterial species	Variable	Value	Beta-coefficient	Standard error	p-value	q-value	prevalence
Lactobacillus.sakei.subsp..sakei	site	UK - Norfolk and Norwich	1.43826	0.208181	3.57977e-09	1.46663e-05	0.11236
Lactococcus.lactis.subsp..cremoris	site	HKA - Hannoversche Kinderheilanstalt	1.41775	0.212133	8.65494e-09	1.77297e-05	0.123596
Ruminococcus.sp..AF46.10NS	site	CHL - Centre Hospitalier de Luxembourg	1.97207	0.312649	3.74238e-08	5.11084e-05	0.101124
Alistipes.timonensis	site	SUM - Śląski Uniwersytet Medyczny w Katowicach	1.61641	0.268832	1.16999e-07	0.000119837	0.101124
Bacteroides.clarus	site	SUM - Śląski Uniwersytet Medyczny w Katowicach	2.67817	0.497274	1.26773e-06	0.00103878	0.134831
Bacteroides.massiliensis	site	MUG - Medical University of Graz	2.24123	0.427301	2.14207e-06	0.00146268	0.146067
Clostridiaceae.bacterium	site	KU Leuven	-1.95323	0.384339	3.91374e-06	0.00229066	0.988764
Ellagibacter.isourolithinifaciens	site	ULB - Univer Libre de Bruxelles	1.32011	0.26891	7.36585e-06	0.00377223	0.168539
Haemophilus.pittmaniae	site	HKA - Hannoversche Kinderheilanstalt	1.10515	0.228245	9.39556e-06	0.00427707	0.101124
Bacteroides.faecis	site	UNISI - Università degli Studi di Siena	1.83838	0.424348	5.7069e-05	0.0233812	0.146067
Clostridium.sp..AF15.31	site	UK - Barts Health NHS Trust	2.27813	0.536872	7.74885e-05	0.0288609	0.202247
Haemophilus.pittmaniae	site	UOUL - Oulun Yliopisto	1.45861	0.346418	8.66808e-05	0.0295943	0.101124
Lactobacillus.sakei.subsp..sakei	site	HKA - Hannoversche Kinderheilanstalt	0.867519	0.218208	0.000191193	0.0602551	0.11236
Pseudomonas.aeruginosa	site	CHL - Centre Hospitalier de Luxembourg	0.538647	0.136271	0.000206279	0.0603662	0.101124
Clostridiales.bacterium.CCNA10	site	UNISI - Università degli Studi di Siena	1.99169	0.50735	0.000225614	0.0616226	0.280899
Bacteroides.intestinalis	site	ULB - Univer Libre de Bruxelles	2.48288	0.642627	0.00027665	0.0708396	0.11236
Alistipes.timonensis	site	MUG - Medical University of Graz	0.777556	0.214229	0.000588405	0.130935	0.101124
Anaerostipes.hadrus	site	UK - Barts Health NHS Trust	-1.11309	0.307514	0.000607218	0.130935	0.977528
Dorea.sp..AF24.7LB	site	HH-RH - Herlev University Hospital	1.12087	0.30763	0.000562798	0.130935	0.651685
Firmicutes.bacterium.OM04.13BH	site	HKA - Hannoversche Kinderheilanstalt	1.30155	0.364743	0.000713704	0.143328	0.134831
Tyzzerella.nexilis	site	UCAM - University of Cambridge	1.17583	0.330365	0.000734657	0.143328	0.146067
Bacteroides.plebeius	site	CHL - Centre Hospitalier de Luxembourg	1.00123	0.294727	0.00121401	0.177635	0.101124
Clostridiaceae.bacterium	site	UK - Barts Health NHS Trust	-0.936555	0.27126	0.00102374	0.177635	0.988764
Eisenbergiella.tayi	site	UCAM - University of Cambridge	1.08747	0.315956	0.00105831	0.177635	0.382022
Firmicutes.bacterium.OM04.13BH	site	CHL - Centre Hospitalier de Luxembourg	1.19624	0.347058	0.00104224	0.177635	0.134831
Lachnoclostridium.sp..An131	age_at_diagnosis	age_at_diagnosis	0.226637	0.0663954	0.00115484	0.177635	0.123596
Lachnoclostridium.sp..An138	site	HH-RH - Herlev University Hospital	-0.405521	0.118847	0.00115952	0.177635	0.303371
Sutterella.seckii	site	ULB - Univer Libre de Bruxelles	1.39037	0.408046	0.00117654	0.177635	0.146067
Lactococcus.lactis.subsp..cremoris	site	UOUL - Oulun Yliopisto	1.08913	0.321964	0.00126853	0.179213	0.123596
Roseburia.sp..AM16.25	insulin_dose_per_kg_v4_minus_v1	insulin_dose_per_kg_v4_minus_v1	-0.15319	0.0472934	0.00198621	0.180211	0.101124
Schaalia.odontolytica	site	UNISI - Università degli Studi di Siena	0.622168	0.186252	0.00144271	0.197026	0.134831
Change during two years:
Bacterial species	Variable	Value	Beta-coefficient	Standard error	p-value	q-value	prevalence
Ruminococcus.sp..AF46.10NS	site	CHL - Centre Hospitalier de Luxembourg	1.99234	0.263979	1.21599e-09	4.10276e-06	0.101124
Alistipes.timonensis	site	SUM - Śląski Uniwersytet Medyczny w Katowicach	1.65543	0.284005	4.8821e-07	0.00082361	0.101124
Clostridium.paraputrificum	site	UK - Barts Health NHS Trust	2.05569	0.369485	1.2235e-06	0.00137603	0.134831
Clostridiaceae.bacterium	site	KU Leuven	-1.84204	0.35942	5.50498e-06	0.00371476	0.988764
Ruminococcus.sp..AF46.10NS	site	UK - Barts Health NHS Trust	1.89182	0.3677	5.14345e-06	0.00371476	0.101124
Bacteroides.clarus	site	SUM - Śląski Uniwersytet Medyczny w Katowicach	2.60687	0.523056	8.88195e-06	0.0042811	0.134831
Ellagibacter.isourolithinifaciens	site	ULB - Univer Libre de Bruxelles	1.41057	0.281384	8.05103e-06	0.0042811	0.168539
Clostridiaceae.bacterium	site	UK - Barts Health NHS Trust	-1.65998	0.346045	1.66526e-05	0.00702323	0.988764
Olsenella.sp..GAM18	site	UK - Barts Health NHS Trust	2.06827	0.438838	2.20371e-05	0.00826148	0.101124
Clostridiales.bacterium.CCNA10	site	UNISI - Università degli Studi di Siena	2.47042	0.546512	4.16958e-05	0.0127892	0.280899
Clostridium.celatum	site	UK - Barts Health NHS Trust	1.29757	0.28631	4.01215e-05	0.0127892	0.11236
Bacteroides.massiliensis	site	MUG - Medical University of Graz	2.39919	0.550649	7.1104e-05	0.0199921	0.146067
Klebsiella.pneumoniae.subsp..pneumoniae	hba1c_v5_minus_v1	hba1c_v5_minus_v1	0.125836	0.0294827	9.48059e-05	0.0228482	0.101124
X.Clostridium..aldenense	site	KU Leuven	2.42358	0.565173	8.88568e-05	0.0228482	0.573034
Pseudomonas.aeruginosa	site	CHL - Centre Hospitalier de Luxembourg	0.534748	0.128152	0.00012878	0.0289669	0.101124
Bacteroides.faecis	site	UNISI - Università degli Studi di Siena	1.87824	0.464688	0.000195204	0.0411637	0.146067
Alistipes.timonensis	site	MUG - Medical University of Graz	1.16343	0.290634	0.000220666	0.0437957	0.101124
Sutterella.seckii	site	ULB - Univer Libre de Bruxelles	1.4683	0.368534	0.000234174	0.0438945	0.146067
Bacteroides.plebeius	site	CHL - Centre Hospitalier de Luxembourg	1.08314	0.277886	0.000306827	0.0517618	0.101124
X.Ruminococcus..gnavus	age_at_diagnosis	age_at_diagnosis	-0.871599	0.22291	0.000295293	0.0517618	0.561798
Haemophilus.pittmaniae	site	UOUL - Oulun Yliopisto	1.34672	0.35467	0.000419098	0.0673351	0.101124
Blautia.obeum	fasted_c_pep_result_v5_minus_v1	fasted_c_pep_result_v5_minus_v1	-0.250548	0.0632615	0.00031743	0.0717199	0.977528
Klebsiella.pneumoniae.subsp..pneumoniae	site	CHL - Centre Hospitalier de Luxembourg	0.60663	0.161527	0.000476136	0.0730219	0.101124
Firmicutes.bacterium.OM04.13BH	site	CHL - Centre Hospitalier de Luxembourg	1.15952	0.321622	0.000751885	0.110298	0.134831
Ruminococcus.sp..AF21.42	site	UK - Barts Health NHS Trust	2.4562	0.697829	0.000971058	0.136515	0.258427
Clostridium.sp..SN20	site	UNISI - Università degli Studi di Siena	1.79431	0.51224	0.00102109	0.137806	0.393258
Prevotella.copri	site	UK - Barts Health NHS Trust	2.80505	0.805911	0.00109087	0.141561	0.224719
Bacteroides.intestinalis	site	ULB - Univer Libre de Bruxelles	2.3988	0.695099	0.0011905	0.148768	0.11236
Ruminococcus.sp..AF46.10NS	site	ULB - Univer Libre de Bruxelles	0.980483	0.285878	0.00126759	0.152745	0.101124
Anaerostipes.hadrus	site	UK - Barts Health NHS Trust	-1.50469	0.445459	0.00147569	0.155593	0.977528
Bacteroides.plebeius	site	UK - Barts Health NHS Trust	1.31051	0.38707	0.00144211	0.155593	0.101124
Bifidobacterium.longum.subsp..longum	site	KU Leuven	-3.11591	0.913513	0.00133959	0.155593	0.910112
Streptococcus.australis	site	UNISI - Università degli Studi di Siena	1.71568	0.507512	0.00146401	0.155593	0.651685
Klebsiella.pneumoniae.subsp..pneumoniae	site	UOUL - Oulun Yliopisto	0.950849	0.28645	0.00174888	0.17881	0.101124
Tyzzerella.nexilis	site	KU Leuven	2.09269	0.632859	0.00181436	0.180048	0.146067

## Sheet: ESM Table 6
ESM Table 6. Associations between bacterial species and disease progression groups (rate of C-peptide decline) in the ND cohort from linear mixed effects models in MaAsLin2. Associations with variables included for statistical corrections (clinical site, age, gender, time from baseline) are also shown. The analysis included microbiome data from all study visits. More details on the tested variabl…
Variable	Value	Explanation
site	categorical	Clinical site. Comparisons to University of Helsinki (highest n)
age	categorical	Age group (0-10,10-18,18+). Comparisons to group 0-10
time_from_baseline	continuous	Time (in months) from the baseline visit
gender	categorical	Male/female
nd_progression_group	categorical	Rate of change in C-peptide levels over time depicting the rate of disease progression (rapid/slow/increasing)
Other columns
Variable		metadata variable that was associated with the species in question
Value		value of the metadata which has the given association
Beta-coefficient		the fixed effect coefficient of the given value
Standard error		Standard error of the beta-coefficient
p-value		nominal p-value for the given association
q-value		corrected p-value, fdr q-value, for the given association
prevalence		Prevalence (proportion of samples with presence) of the given bacterial species
Species	Variable	Value	Beta-coefficient	Standard error	p-value	q-value	prevalence
Clostridiaceae.bacterium	site	KU Leuven	-1.92474	0.378067	7.8859e-07	0.00327896	0.99449
Firmicutes.bacterium.OM04.13BH	site	HKA - Hannoversche Kinderheilanstalt	1.38625	0.27563	3.17955e-06	0.00345711	0.137741
Lactobacillus.sakei.subsp..sakei	site	UK - Norfolk and Norwich	0.774214	0.157047	1.6676e-06	0.00345711	0.104683
Coprococcus.catus	time_from_baseline	time_from_baseline	0.087894	0.0185106	3.32574e-06	0.00345711	0.865014
Catabacter.hongkongensis	site	UCAM - University of Cambridge	0.367958	0.0762046	6.42659e-06	0.00534435	0.129477
Dysosmobacter.welbionis	site	HH-RH - Herlev University Hospital	-0.86898	0.18214	8.47637e-06	0.00587412	0.961433
Ruminococcaceae.bacterium.AM28.23LB	time_from_baseline	time_from_baseline	0.110669	0.0246276	1.03197e-05	0.00612988	0.217631
Paraprevotella.clara	time_from_baseline	time_from_baseline	0.109479	0.0250304	1.74904e-05	0.00909064	0.201102
Flavonifractor.plautii	site	HH-RH - Herlev University Hospital	-0.8465	0.188703	2.495e-05	0.0115269	0.980716
Bifidobacterium.dentium	time_from_baseline	time_from_baseline	0.0628224	0.0147794	2.88533e-05	0.0115698	0.121212
Odoribacter.splanchnicus	time_from_baseline	time_from_baseline	0.129578	0.0305582	3.0608e-05	0.0115698	0.815427
Lactococcus.lactis.subsp..cremoris	site	HKA - Hannoversche Kinderheilanstalt	0.477538	0.114615	3.91733e-05	0.0131949	0.123967
Tidjanibacter.massiliensis	site	SUM - Śląski Uniwersytet Medyczny w Katowicach	2.07304	0.482243	4.76007e-05	0.0131949	0.157025
Eubacteriaceae.bacterium	time_from_baseline	time_from_baseline	0.112628	0.027202	4.6134e-05	0.0131949	0.939394
Streptococcus.salivarius	time_from_baseline	time_from_baseline	0.1309	0.0316626	4.68469e-05	0.0131949	0.898072
Ruminococcus.sp..AF46.10NS	site	CHL - Centre Hospitalier de Luxembourg	1.43719	0.335708	5.35067e-05	0.0139051	0.101928
Dorea.sp..AF24.7LB	time_from_baseline	time_from_baseline	0.114866	0.0287645	8.39124e-05	0.020524	0.724518
Haemophilus.pittmaniae	site	HKA - Hannoversche Kinderheilanstalt	0.946796	0.236707	0.000148773	0.0343665	0.115702
Bacteroides.clarus	site	SUM - Śląski Uniwersytet Medyczny w Katowicach	1.75824	0.44292	0.000159025	0.0348013	0.15978
Blautia.sp..SG.772	time_from_baseline	time_from_baseline	0.106452	0.0284689	0.000224841	0.0449701	0.754821
Victivallales.bacterium.CCUG.44730	time_from_baseline	time_from_baseline	0.0821087	0.0219691	0.000227122	0.0449701	0.261708
Ruminococcus.sp..AF41.9	site	HH-RH - Herlev University Hospital	0.856118	0.223692	0.000260483	0.0472309	0.269972
Alistipes.shahii	time_from_baseline	time_from_baseline	0.146584	0.0396196	0.000261258	0.0472309	0.77686
Eisenbergiella.tayi	site	UCAM - University of Cambridge	0.781903	0.206527	0.000288227	0.0499353	0.424242
Anaerostipes.hadrus	site	UK - Barts Health NHS Trust	-0.889405	0.237796	0.00031734	0.0505484	0.983471
Clostridiales.bacterium.CCNA10	site	UNISI - Università degli Studi di Siena	2.07247	0.551605	0.000330415	0.0505484	0.242424
Ruthenibacterium.lactatiformans	site	ULI - University of Ljubljana	-0.527485	0.140298	0.000340393	0.0505484	0.977961
Tyzzerella.nexilis	site	ULB - Univer Libre de Bruxelles	1.21601	0.321475	0.000335325	0.0505484	0.14876
Haemophilus.parainfluenzae	age_at_diagnosis	age_at_diagnosis	-0.295544	0.0805876	0.000440584	0.0610649	0.876033
Sellimonas.intestinalis	site	HH-RH - Herlev University Hospital	-0.62516	0.169806	0.000426049	0.0610649	0.30854
Alistipes.timonensis	site	SUM - Śląski Uniwersytet Medyczny w Katowicach	1.16624	0.322076	0.000512261	0.0634198	0.104683
Bacteroides.faecis	site	UNISI - Università degli Studi di Siena	3.10796	0.860851	0.000537325	0.0634198	0.187328
Bacteroides.ovatus	site	HKA - Hannoversche Kinderheilanstalt	-1.44635	0.39946	0.000527127	0.0634198	0.966942
Firmicutes.bacterium.AM31.12AC	site	HH-RH - Herlev University Hospital	0.512631	0.142138	0.000549089	0.0634198	0.283747
Alistipes.indistinctus	time_from_baseline	time_from_baseline	0.0996937	0.0284769	0.000543033	0.0634198	0.476584
Bacteroidaceae.bacterium	time_from_baseline	time_from_baseline	0.148348	0.0420109	0.000486042	0.0634198	0.716253
Eggerthella.lenta	site	HH-RH - Herlev University Hospital	-0.702934	0.197252	0.000625851	0.0684813	0.848485
Holdemania.sp..Marseille.P2844	time_from_baseline	time_from_baseline	0.0586618	0.0169152	0.000610226	0.0684813	0.231405
Campylobacter.concisus	site	UOUL - Oulun Yliopisto	0.419231	0.118897	0.00068334	0.0693737	0.143251
Eisenbergiella.massiliensis	site	ULI - University of Ljubljana	-0.492387	0.138978	0.000677233	0.0693737	0.300275
Ruthenibacterium.lactatiformans	site	HH-RH - Herlev University Hospital	-0.497681	0.140213	0.00068406	0.0693737	0.977961
Clostridium.sp..AT4	site	HH-RH - Herlev University Hospital	-0.506352	0.143382	0.00070287	0.0695842	0.225895
Coprococcus.comes	time_from_baseline	time_from_baseline	0.0861186	0.0252054	0.000730039	0.0705931	0.878788
Lactobacillus.sakei.subsp..sakei	site	UNISI - Università degli Studi di Siena	0.446415	0.129388	0.000898588	0.0849166	0.104683
Victivallis.vadensis	site	UK - Barts Health NHS Trust	1.84758	0.537026	0.000927238	0.0856768	0.195592
Bifidobacterium.longum.subsp..longum	site	KU Leuven	-2.51814	0.76047	0.0011541	0.0999739	0.953168
Clostridium.sp..SN20	site	UNISI - Università degli Studi di Siena	1.32937	0.393021	0.00112305	0.0999739	0.396694
Tyzzerella.nexilis	site	UCAM - University of Cambridge	0.722559	0.214066	0.00114137	0.0999739	0.14876
Alistipes.ihumii	time_from_baseline	time_from_baseline	0.109029	0.0333301	0.00121078	0.102744	0.501377
X.Clostridium..aldenense	site	KU Leuven	2.0577	0.627176	0.00127309	0.10587	0.506887
Bacteroides.caccae	site	HH-RH - Herlev University Hospital	1.45892	0.438518	0.0013397	0.107125	0.69146
Lactobacillus.sakei.subsp..sakei	site	HKA - Hannoversche Kinderheilanstalt	0.380548	0.113442	0.00131819	0.107125	0.104683
Clostridiales.bacterium.CCNA10	site	HH-RH - Herlev University Hospital	-0.732466	0.220794	0.00138141	0.108376	0.242424
Lachnoclostridium.sp..An138	site	HH-RH - Herlev University Hospital	-0.407834	0.122964	0.00143054	0.110151	0.341598
Eisenbergiella.massiliensis	site	HH-RH - Herlev University Hospital	-0.457445	0.138905	0.00149653	0.113137	0.300275
Anaerotruncus.colihominis	site	HH-RH - Herlev University Hospital	-0.458954	0.139739	0.00156402	0.116128	0.809917
Neisseria.subflava	nd_progression_group	Rapid	0.101195	0.0323807	0.00192826	0.123169	0.110193
Clostridiales.bacterium	site	ULB - Univer Libre de Bruxelles	-0.783487	0.244317	0.00197262	0.123169	0.991736
Clostridium.sp..AF15.31	site	UK - Barts Health NHS Trust	2.42871	0.749483	0.00171831	0.123169	0.236915
Lachnotalea.sp..AF33.28	site	UCAM - University of Cambridge	0.623106	0.192802	0.00180738	0.123169	0.30303
Massilicoli.timonensis	site	UCAM - University of Cambridge	0.435664	0.136063	0.00199386	0.123169	0.15427
Methanobrevibacter.smithii	site	UK - Barts Health NHS Trust	1.55527	0.487275	0.0020143	0.123169	0.15978
Ruminococcaceae.bacterium.AM28.23LB	site	SUM - Śląski Uniwersytet Medyczny w Katowicach	1.05557	0.329312	0.00190672	0.123169	0.217631
Ruminococcaceae.bacterium.D5	site	ULB - Univer Libre de Bruxelles	1.13657	0.353626	0.00190879	0.123169	0.209366
Streptococcus.salivarius	site	ULI - University of Ljubljana	-0.528519	0.163177	0.00178293	0.123169	0.898072
X.Clostridium..symbiosum	site	HH-RH - Herlev University Hospital	-0.575797	0.179318	0.00193801	0.123169	0.564738
Ruminococcaceae.bacterium.D5	time_from_baseline	time_from_baseline	0.0489355	0.0156797	0.0019979	0.123169	0.209366
Ruminococcus.sp..AF41.9	time_from_baseline	time_from_baseline	0.0754393	0.0239477	0.00181397	0.123169	0.269972
Streptococcus.salivarius	nd_progression_group	Slow	0.475289	0.14974	0.00215447	0.127578	0.898072
X.Clostridium..bolteae	site	HH-RH - Herlev University Hospital	-0.546869	0.172063	0.00215034	0.127578	0.754821
Ruminococcaceae.bacterium.TF06.43	time_from_baseline	time_from_baseline	0.112376	0.0363158	0.00217847	0.127578	0.801653
Subdoligranulum.sp..APC924.74	time_from_baseline	time_from_baseline	0.106124	0.0344139	0.0022514	0.130019	0.909091
Bifidobacterium.animalis.subsp..lactis	site	ULI - University of Ljubljana	-0.442365	0.142867	0.00276067	0.157245	0.220386
Campylobacter.concisus	nd_progression_group	Rapid	0.123265	0.0397267	0.00282316	0.158631	0.143251
Flavonifractor.plautii	site	ULB - Univer Libre de Bruxelles	-1.23629	0.402006	0.00292028	0.15977	0.980716
Firmicutes.bacterium.AF19.2LB	time_from_baseline	time_from_baseline	0.114825	0.0382284	0.00291363	0.15977	0.757576
Bifidobacterium.longum.subsp..longum	site	ULI - University of Ljubljana	-0.591266	0.192931	0.00300378	0.161808	0.953168
Ruminococcaceae.bacterium.TF06.43	site	UNISI - Università degli Studi di Siena	-2.45368	0.801101	0.00303535	0.161808	0.801653
Bacteroides.massiliensis	site	MUG - Medical University of Graz	1.95315	0.6402	0.00309569	0.162935	0.192837
Erysipelatoclostridium.ramosum	site	KU Leuven	1.78008	0.595352	0.00313513	0.162948	0.292011
Gordonibacter.urolithinfaciens	gender	MALE	-0.320302	0.105735	0.0033079	0.164343	0.380165
Eisenbergiella.tayi	site	KU Leuven	1.89799	0.637547	0.00326886	0.164343	0.424242
Eubacterium.ramulus	site	ULI - University of Ljubljana	0.67197	0.221485	0.00327582	0.164343	0.84022
Firmicutes.bacterium.OM04.13BH	site	UK - Barts Health NHS Trust	0.852019	0.281747	0.00332006	0.164343	0.137741
X.Clostridium..spiroforme	site	KU Leuven	1.85536	0.626975	0.00365372	0.178731	0.239669
Blautia.sp..AF19.10LB	time_from_baseline	time_from_baseline	0.102912	0.035198	0.0037512	0.179282	0.61157
Parasutterella.excrementihominis	time_from_baseline	time_from_baseline	0.0787137	0.0269175	0.003746	0.179282	0.826446
Anaeromassilibacillus.sp..An250	site	MUG - Medical University of Graz	-1.04295	0.354118	0.00414328	0.179456	0.738292
Bacteroides.fragilis	site	ULI - University of Ljubljana	-1.2423	0.420315	0.0041245	0.179456	0.694215
Firmicutes.bacterium.OM04.13BH	site	HH-RH - Herlev University Hospital	0.352394	0.119293	0.00412658	0.179456	0.137741
Lachnoclostridium.sp..An131	site	HH-RH - Herlev University Hospital	-0.202346	0.0679619	0.00408461	0.179456	0.123967
Lachnospiraceae.bacterium.OF11.28	site	KU Leuven	-1.88192	0.645759	0.00394474	0.179456	0.969697
Ruminococcus.sp..AM36.2AA	site	ULI - University of Ljubljana	0.766155	0.258786	0.00411239	0.179456	0.84573
Veillonella.parvula	site	ULI - University of Ljubljana	-0.525107	0.176662	0.00399599	0.179456	0.707989
Asaccharobacter.celatus	time_from_baseline	time_from_baseline	0.085269	0.0293439	0.00396363	0.179456	0.853994
Clostridium.sp..AT4	time_from_baseline	time_from_baseline	-0.0501047	0.0172033	0.00388191	0.179456	0.225895
Streptococcus.gordonii	site	UK - Norfolk and Norwich	0.372692	0.128462	0.00430882	0.180971	0.132231
X.Clostridium..leptum	site	ULI - University of Ljubljana	-0.506324	0.171875	0.00430645	0.180971	0.820937
X.Ruminococcus..gnavus	site	HH-RH - Herlev University Hospital	-0.651049	0.221232	0.00428937	0.180971	0.570248
Collinsella.aerofaciens	site	HH-RH - Herlev University Hospital	0.9368	0.319045	0.00435572	0.181111	0.809917
Faecalibacterium.sp..OF04.11AC	time_from_baseline	time_from_baseline	0.0893169	0.0311755	0.00449705	0.185136	0.727273
Haemophilus.parainfluenzae	site	UOUL - Oulun Yliopisto	1.29362	0.443172	0.00458686	0.186982	0.876033
Veillonella.atypica	nd_progression_group	Slow	0.353585	0.121374	0.00465965	0.188105	0.443526
Lactococcus.lactis.subsp..cremoris	site	HH-RH - Herlev University Hospital	-0.144811	0.0512146	0.00496541	0.194948	0.123967
Senegalimassilia.anaerobia	site	ULI - University of Ljubljana	0.736222	0.25447	0.00492569	0.194948	0.300275
Blautia.massiliensis	time_from_baseline	time_from_baseline	0.0856712	0.0302618	0.00496982	0.194948	0.964187
Haemophilus.sputorum	age_at_diagnosis	age_at_diagnosis	-0.135893	0.0473173	0.00522959	0.199139	0.236915
Bacteroides.stercoris	site	KU Leuven	4.10815	1.43598	0.00526379	0.199139	0.256198
Ruminococcus.sp..AM36.2AA	site	HH-RH - Herlev University Hospital	0.743612	0.258734	0.00526824	0.199139	0.84573
Alistipes.putredinis	time_from_baseline	time_from_baseline	0.106866	0.0379696	0.00524475	0.199139	0.804408

## Sheet: ESM Table 7
ESM Table 7. Clinical and demographic data of the study participants from the ND cohort stratified by the age categories (<7 years, 7-12 years, >=13 years).
		<7 years	7-12 yeras	>=13 years
Total participants (N)		23	40	35
Sex
	Female	11	18	19
	Male	12	22	16
BMI SDS at baseline
	Mean (SD)	0.41 (1.11)	0.24 (0.94)	0.60 (1.30)
	Median (IQR) [min, max]	0.68 (1.23) [-2.32, 1.78]	0.17 (1.23) [-1.18, 2.28]	0.72 (1.66) [-2.0, 2,72]
Glucose reading at baseline (mmol/mol)
	Mean (SD)	6.11 (3.10)	7.92 (5.58)	8.57 (4.25)
	Median (IQR) [min, max]	5.4 (1.9) [3.6, 19.1]	6.3 (2.2) [3.8, 31.5]	7.4 (3.1) [3.7, 20.9]
HbA1c at diagnosis (mmol/mol)
	Mean (SD)	86.8 (26.3)	105 (20.3)	107 (30.8)
	Median (IQR) [min, max]	85.8 (32) [4.2, 150]	105 (30.7) [51, 131]	111 (32) [4.2, 150]
HbA1c at baseline (mmol/mol)
	Mean (SD)	62.5 (21.3)	78.9 (25.2)	77.5 (19.8)
	Median (IQR) [min, max]	66 (21) [8.7, 85.8]	80.3 (30.1) [13.4, 130]	81 (24.8) [40, 122]
Insulin dose at baseline (IU/kg)
	Mean (SD)	0.40 (0.18)	0.53 (0.25)	0.59 (0.28)
	Median (IQR) [min, max]	0.45 (0.24) [0.11, 0.74]	0.54 (0.25) [0.036, 1.2]	0.57 (0.40) [0.093, 1.2]
Fasted C-peptide at baseline (pmol / l)
	Mean (SD)	123 (62.9)	227 (169)	399 (289)
	Median (IQR) [min, max]	104 (39) [65.4, 280]	199 (199) [25.8, 659]	316 (271) [87.6, 1290]
GADA
	Negative	7	8	2
	Positive	6	23	23
IA-2A
	Negative	3	9	9
	Positive	10	22	16
IAA
	Negative	2	6	10
	Positive	11	25	15
ZnT8A
	Negative	7	8	6
	Positive	6	23	19
Detectable autoantibodies
	Mean (SD)	2.57 (0.99)	3 (0.91)	2.8 (0.90)
	Median (IQR) [min, max]	2 (1) [1, 4]	3 (2) [1, 4]	3 (1) [1, 4]

## Sheet: ESM Table 8
ESM Table 8. Associations between bacterial abundances and functions, and diagnosis of type 1 diabetes in the UFM cohort from linear mixed effects models in MaAsLin2. Associations with variables included for statistical corrections (clinical site, age, gender, time from baseline) are also shown. The analysis included microbiome data from all study visits. More details on the tested variables are …
Variable	Value	Explanation
site	categorical	Clinical site. Comparisons to University of Helsinki (highest n)
age_at_consent	continuous	Age at recruitment to INNODIA
diabetes	binary	Patient was diagnosed with type 1 diabetes after joining the INNODIA study
visit	categorical	Study visit
Other columns
Variable		metadata variable that was associated with the species in question
Value		value of the metadata which has the given association
Beta-coefficient		the fixed effect coefficient of the given value
Standard error		Standard error of the beta-coefficient
p-value		nominal p-value for the given association
q-value		corrected p-value, fdr q-value, for the given association
prevalence		Prevalence (proportion of samples with presence) of the given bacterial species
Species	Variable	Value	Beta-coefficient	Standard error	p-value	q-value	prevalence
Lawsonibacter.asaccharolyticus	age_at_consent	age_at_consent	0.335122	0.0422214	7.25059e-13	2.74942e-09	0.947047
Massilioclostridium.coli	age_at_consent	age_at_consent	0.252585	0.0319811	4.52139e-13	2.74942e-09	0.405295
Negativibacillus.massiliensis	site	INSERM - Institut National de la Sante et de la Recherche Medicale	1.43402	0.193976	9.76269e-12	2.46801e-08	0.14664
Clostridiales.bacterium.VE202.01	age_at_consent	age_at_consent	-0.286284	0.0441624	1.24266e-09	2.35608e-06	0.376782
Bifidobacterium.catenulatum.subsp..kashiwanohense	age_at_consent	age_at_consent	-0.56238	0.0922374	8.0644e-09	1.22321e-05	0.549898
Clostridiales.bacterium.Choco116	site	MUW - Medical University Vienna	2.61092	0.467467	5.50395e-08	6.95699e-05	0.1222
Clostridiales.bacterium.1_7_47FAA	site	Paris - Centre Hospitalier Sud-Francilien	1.00219	0.186438	1.50082e-07	0.000162603	0.156823
Anaerotruncus.massiliensis	site	IT- Ospedale Pediatrico Bambino Gesu	1.69562	0.339961	1.25544e-06	0.00119016	0.130346
Clostridiales.bacterium.VE202.01	site	ULB - Univer Libre de Bruxelles	-0.81356	0.166128	2.47628e-06	0.00208667	0.376782
Haemophilus.parainfluenzae	age_at_consent	age_at_consent	-0.243267	0.0501294	3.20037e-06	0.00242716	0.798371
Anaerostipes.caccae	site	INSERM - Institut National de la Sante et de la Recherche Medicale	0.935234	0.199832	6.44374e-06	0.00444267	0.177189
Eubacterium.sp..AM49.13BH	age_at_consent	age_at_consent	-0.339917	0.0758986	1.50225e-05	0.00949424	0.619145
Bifidobacterium.animalis.subsp..lactis	site	ULB - Univer Libre de Bruxelles	-0.680301	0.151628	1.70174e-05	0.0099277	0.228106
Clostridiales.bacterium.1_7_47FAA	site	B - ZH Geel	0.964566	0.224243	2.24927e-05	0.0121846	0.156823
Massilimicrobiota.timonensis	site	Paris - Hospital Jean-Verdier	0.941463	0.218194	3.29372e-05	0.0166531	0.164969
Clostridium.sp..AF34.10BH	site	B - ZH Geel	-2.79425	0.671699	4.09898e-05	0.01755	0.959267
Prevotella.corporis	site	MUW - Medical University Vienna	1.65098	0.395846	3.83566e-05	0.01755	0.171079
Roseburia.inulinivorans	site	INSERM - Institut National de la Sante et de la Recherche Medicale	-1.43701	0.337612	4.16535e-05	0.01755	0.953157
Candidatus.Borkfalkia.ceftriaxoniphila	site	ULB - Univer Libre de Bruxelles	-1.12889	0.273854	6.03131e-05	0.0240744	0.533605
Clostridiales.bacterium.VE202.01	site	KU Leuven	-0.65309	0.160557	7.65562e-05	0.0277623	0.376782
Faecalibacterium.prausnitzii	visit	UFM Visit 6 (36 months)	-0.526346	0.132145	8.41948e-05	0.0277623	0.991853
Lachnoclostridium.edouardi	site	Paris - Centre Hospitalier Sud-Francilien	0.983722	0.244255	7.70059e-05	0.0277623	0.181263
Lactobacillus.paracasei.subsp..paracasei	site	UK - Northampton General Hospital	0.907886	0.22414	8.15729e-05	0.0277623	0.120163
Intestinimonas.butyriciproducens	site	ULB - Univer Libre de Bruxelles	-0.774532	0.194691	0.000106954	0.0324455	0.835031
Massilioclostridium.coli	site	ULI - University of Ljubljana	-0.674365	0.169248	0.000102761	0.0324455	0.405295
Bifidobacterium.pseudocatenulatum	site	KU Leuven	-1.29385	0.327141	0.000117018	0.0330151	0.464358
Sutterella.sp..KLE1602	diabetes	TRUE	1.19574	0.303279	0.000117538	0.0330151	0.252546
Butyricimonas.virosa	age_at_consent	age_at_consent	0.27263	0.0694097	0.000126385	0.0342324	0.386965
Gordonibacter.urolithinfaciens	site	UCAM - University of Cambridge	0.696487	0.179756	0.000152134	0.0397856	0.393075
Firmicutes.bacterium.AF25.13AC	site	Paris - Centre Hospitalier Sud-Francilien	-1.52188	0.400926	0.000179186	0.0452983	0.94501
Clostridiales.bacterium.VE202.21	age_at_consent	age_at_consent	-0.141092	0.0369825	0.00019979	0.0488776	0.684318
Lactobacillus.paracasei.subsp..paracasei	site	OUS - Oslo Univertssykehus HF	0.427224	0.113659	0.000220612	0.0507006	0.120163
Paraprevotella.xylaniphila	site	UK - Northampton General Hospital	1.62622	0.429446	0.000214716	0.0507006	0.14053
Coprococcus.catus	site	INSERM - Institut National de la Sante et de la Recherche Medicale	-1.52199	0.403278	0.000231103	0.0515495	0.867617
Bacteroides.massiliensis	site	UK-Birmingham Childrens Hospital	3.28601	0.879882	0.000250875	0.0529642	0.338086
Lawsonibacter.asaccharolyticus	site	ULB - Univer Libre de Bruxelles	-0.596143	0.159044	0.000264025	0.0529642	0.947047
X.Clostridium..innocuum	site	INSERM - Institut National de la Sante et de la Recherche Medicale	1.07795	0.286924	0.00026538	0.0529642	0.727088
X.Clostridium..leptum	site	ULB - Univer Libre de Bruxelles	-0.575598	0.152962	0.000264261	0.0529642	0.89002
Bifidobacterium.animalis.subsp..lactis	site	Paris - Hospital Robert Debre	-0.759468	0.203203	0.000279351	0.0543231	0.228106
Clostridiales.bacterium.1_7_47FAA	site	Paris - Hospital Robert Debre	0.372183	0.10012	0.000305624	0.0579464	0.156823
Clostridium.sp..TF06.15AC	visit	UFM Visit 6 (36 months)	-0.548864	0.151217	0.000331074	0.0612406	0.89613
Gordonibacter.pamelaeae	age_at_consent	age_at_consent	-0.178186	0.0486545	0.00034271	0.0618837	0.617108
Bifidobacterium.animalis.subsp..lactis	site	CHL - Centre Hospitalier de Luxembourg	-0.676394	0.183722	0.000382217	0.0623114	0.228106
Bifidobacterium.pseudocatenulatum	site	ULB - Univer Libre de Bruxelles	-1.22865	0.338445	0.00038534	0.0623114	0.464358
Clostridiaceae.bacterium.OF09.1	site	INSERM - Institut National de la Sante et de la Recherche Medicale	-1.25245	0.344736	0.00038616	0.0623114	0.90224
Clostridium.sp..TF06.15AC	site	INSERM - Institut National de la Sante et de la Recherche Medicale	-1.44055	0.395869	0.000369477	0.0623114	0.89613
Odoribacter.splanchnicus	site	UK-Birmingham Childrens Hospital	-1.68269	0.46506	0.000366978	0.0623114	0.918534
Bifidobacterium.animalis.subsp..lactis	site	KU Leuven	-0.534231	0.146651	0.000398918	0.0630291	0.228106
Clostridiales.bacterium.VE202.01	site	Paris - Centre Hospitalier Sud-Francilien	-1.27837	0.355986	0.000409245	0.063341	0.376782
Propionibacterium.freudenreichii.subsp..shermanii	site	MUW - Medical University Vienna	1.5094	0.425719	0.000438462	0.0665059	0.114053
Bacteroides.fragilis	site	KU Leuven	-1.32145	0.370265	0.000473899	0.0704715	0.637475
Clostridium.sp..TM06.18	site	Paris - Hospital Jean-Verdier	-1.64984	0.463493	0.000508089	0.0741028	0.855397
Clostridium.sp..OF03.18AA	site	UK - Northampton General Hospital	-2.12869	0.608739	0.000608771	0.0854985	0.85336
X.Clostridium..leptum	site	ULI - University of Ljubljana	-0.755588	0.213858	0.000602152	0.0854985	0.89002
Clostridiales.bacterium.VE202.01	site	UCAM - University of Cambridge	-0.708128	0.204486	0.000689705	0.0951041	0.376782
Alistipes.sp..5CPEGH6	age_at_consent	age_at_consent	0.226988	0.0665762	0.000821241	0.0957419	0.189409
Bifidobacterium.animalis.subsp..lactis	site	SUM - Slaski Uniwersytet Medyczny w Katowicach	-0.667844	0.194733	0.000793913	0.0957419	0.228106
Clostridiales.bacterium	site	ULB - Univer Libre de Bruxelles	-0.446552	0.129995	0.000775088	0.0957419	0.995927
Intestinimonas.butyriciproducens	site	UCAM - University of Cambridge	-0.824385	0.241121	0.000797722	0.0957419	0.835031
Lactobacillus.paracasei.subsp..paracasei	site	UULM - Universitat Ulm	0.973597	0.28224	0.000720227	0.0957419	0.120163
Merdimonas.faecis	site	IT- Ospedale Pediatrico Bambino Gesu	1.92757	0.568556	0.000820162	0.0957419	0.209776
Parabacteroides.johnsonii	site	MUW - Medical University Vienna	2.48779	0.727282	0.00076588	0.0957419	0.120163
Ruminococcus.lactaris	visit	UFM Visit 6 (36 months)	-0.834945	0.247449	0.000833197	0.0957419	0.663951
Ruthenibacterium.lactatiformans	gender	MALE	-0.234058	0.0684534	0.000826173	0.0957419	0.98778
Sutterella.sp..KLE1602	site	UK-Birmingham Childrens Hospital	3.06329	0.900259	0.000819376	0.0957419	0.252546
Tyzzerella.nexilis	site	INSERM - Institut National de la Sante et de la Recherche Medicale	1.12861	0.328841	0.000798675	0.0957419	0.201629
Alistipes.timonensis	site	MUW - Medical University Vienna	1.5985	0.474322	0.000887431	0.100452	0.10387
Tyzzerella.nexilis	site	Paris - Hospital Robert Debre	0.859726	0.254529	0.000942992	0.105171	0.201629
Bacteroides.fragilis	site	ULB - Univer Libre de Bruxelles	-1.27824	0.382972	0.00104987	0.107804	0.637475
Clostridiales.bacterium.VE202.01	site	INSERM - Institut National de la Sante et de la Recherche Medicale	-0.962144	0.287572	0.00104292	0.107804	0.376782
Clostridium.sp..AT4	site	HKA - Hannoversche Kinderheilanstalt	0.766334	0.228609	0.000990175	0.107804	0.193483
Eubacterium.sp..AM49.13BH	site	HKA - Hannoversche Kinderheilanstalt	-1.12055	0.335433	0.00104286	0.107804	0.619145
Ruminococcus.sp..AF17.22AC	site	CHL - Centre Hospitalier de Luxembourg	0.714267	0.213809	0.00104815	0.107804	0.437882
Veillonella.atypica	age_at_consent	age_at_consent	-0.135936	0.0406859	0.00105189	0.107804	0.419552
Blautia.obeum	site	MUG - Medical University of Graz	-0.442292	0.132687	0.00108188	0.109272	0.995927
Clostridiales.bacterium.Choco116	site	Paris - Hospital Jean-Verdier	0.903752	0.27099	0.00110943	0.109272	0.1222
X.Clostridium..leptum	site	Paris - Hospital Jean-Verdier	-1.10015	0.327484	0.00110118	0.109272	0.89002
Anaerostipes.hadrus	age_at_consent	age_at_consent	-0.105306	0.0316747	0.00113373	0.110233	0.977597
Dorea.longicatena	site	Paris - Hospital Jean-Verdier	-0.884047	0.266348	0.00116544	0.111882	0.95723
Bifidobacterium.adolescentis	site	Paris - Hospital Robert Debre	-1.40841	0.4288	0.00126118	0.113915	0.759674
Bifidobacterium.animalis.subsp..lactis	site	UOUL - Oulun Yliopisto	0.536484	0.162275	0.00127899	0.113915	0.228106
Blautia.massiliensis	site	UNISI - Universita degli Studi di Siena	-1.06029	0.323511	0.00127378	0.113915	0.949084
Coprobacter.secundus	visit	UFM Visit 3 (12 months)	0.168184	0.051678	0.00126259	0.113915	0.342159
Romboutsia.timonensis	site	UCAM - University of Cambridge	0.713153	0.217186	0.00129887	0.113915	0.949084
Ruminococcus.sp..AF17.22AC	visit	UFM Visit 4 (18 months)	0.194103	0.0599366	0.0013218	0.113915	0.437882
Ruminococcus.sp..AF21.42	age_at_consent	age_at_consent	0.198989	0.0604426	0.00122613	0.113915	0.439919
Streptococcus.parasanguinis	gender	MALE	-0.268043	0.0817839	0.00131479	0.113915	0.788187
Tidjanibacter.massiliensis	visit	UFM Visit 6 (36 months)	-0.649475	0.19932	0.00124997	0.113915	0.279022
Clostridiales.bacterium.VE202.01	site	UK - Norfolk and Norwich	-0.890175	0.273993	0.00138691	0.118184	0.376782
Veillonella.dispar	age_at_consent	age_at_consent	-0.140154	0.043119	0.00141406	0.119158	0.498982
Alistipes.timonensis	site	B - ZH Geel	1.0882	0.338579	0.00150645	0.124184	0.10387
Phascolarctobacterium.faecium	gender	MALE	0.677355	0.209765	0.0014965	0.124184	0.393075
Agathobaculum.butyriciproducens	site	INSERM - Institut National de la Sante et de la Recherche Medicale	-0.950216	0.293721	0.00153997	0.124689	0.96945
Asaccharobacter.celatus	site	ULB - Univer Libre de Bruxelles	-0.848453	0.2631	0.00154546	0.124689	0.879837
Bacteroides.vulgatus	site	UNISI - Universita degli Studi di Siena	-0.720995	0.224754	0.00159074	0.125669	0.99389
Victivallales.bacterium.CCUG.44730	site	Lund University	1.52516	0.475717	0.00157969	0.125669	0.323829
Bifidobacterium.animalis.subsp..lactis	site	HH-RH - Herlev University Hospital	-0.652995	0.200907	0.00162196	0.126814	0.228106
Gordonibacter.pamelaeae	site	UNISI - Universita degli Studi di Siena	-0.887026	0.277361	0.00164061	0.126963	0.617108
Bacteroides.fragilis	site	CHL - Centre Hospitalier de Luxembourg	-1.53615	0.480319	0.001673	0.127084	0.637475
Bacteroides.massiliensis	site	UK - Norfolk and Norwich	1.86645	0.584788	0.00168016	0.127084	0.338086
Propionibacterium.freudenreichii.subsp..shermanii	site	INSERM - Institut National de la Sante et de la Recherche Medicale	0.514593	0.160271	0.00169245	0.127084	0.114053
Alistipes.finegoldii	site	KU Leuven	-0.995377	0.312918	0.00178414	0.12714	0.881874
Bacteroides.fragilis	site	UK - Norfolk and Norwich	-1.99538	0.627717	0.00173763	0.12714	0.637475
Collinsella.aerofaciens	site	INSERM - Institut National de la Sante et de la Recherche Medicale	-1.3815	0.434168	0.0017628	0.12714	0.869654
Lactobacillus.sakei.subsp..sakei	site	HKA - Hannoversche Kinderheilanstalt	0.291913	0.0919251	0.00174896	0.12714	0.114053
Phascolarctobacterium.faecium	visit	UFM Visit 6 (36 months)	-0.475248	0.15083	0.00179377	0.12714	0.393075
Pseudoflavonifractor.sp..An184	site	INSERM - Institut National de la Sante et de la Recherche Medicale	1.0468	0.329244	0.00178504	0.12714	0.334012
Bifidobacterium.pseudocatenulatum	site	UCAM - University of Cambridge	-1.31853	0.416373	0.00185024	0.129928	0.464358
Bacteroides.fragilis	site	ULI - University of Ljubljana	-1.69902	0.53789	0.00189229	0.131661	0.637475
Intestinibacter.bartlettii	age_at_consent	age_at_consent	-0.161039	0.051117	0.00197013	0.135832	0.885947
Gordonibacter.urolithinfaciens	site	INSERM - Institut National de la Sante et de la Recherche Medicale	0.788707	0.251031	0.00200583	0.137047	0.393075
Clostridiales.bacterium.VE202.01	site	UNISI - Universita degli Studi di Siena	-0.783676	0.250915	0.00210559	0.137298	0.376782
Lactococcus.lactis.subsp..lactis	site	MUG - Medical University of Graz	0.512952	0.164158	0.00208247	0.137298	0.317719
Massilioclostridium.coli	site	UCAM - University of Cambridge	-0.464528	0.148859	0.00212949	0.137298	0.405295
Massilioclostridium.coli	site	UK - Norfolk and Norwich	-0.633537	0.202803	0.00204868	0.137298	0.405295
Roseburia.hominis	site	ULB - Univer Libre de Bruxelles	-0.657514	0.209677	0.00213623	0.137298	0.91446
Schaalia.odontolytica	site	ULB - Univer Libre de Bruxelles	0.138639	0.0438617	0.00206229	0.137298	0.12831
X.Clostridium..asparagiforme	site	SUM - Slaski Uniwersytet Medyczny w Katowicach	0.639797	0.204339	0.00208564	0.137298	0.344196
Bacteroidaceae.bacterium	diabetes	TRUE	0.932102	0.300115	0.00221755	0.139323	0.87169
Escherichia.coli	site	UNISI - Universita degli Studi di Siena	1.27754	0.411606	0.00224554	0.139323	0.839104
Lachnospiraceae.bacterium	site	Paris - Hospital Jean-Verdier	-0.929014	0.29661	0.00219285	0.139323	0.983707
Lawsonibacter.asaccharolyticus	site	Paris - Hospital Jean-Verdier	-1.0897	0.34818	0.00223263	0.139323	0.947047
Olsenella.sp..GAM18	site	Lund University	0.755984	0.244111	0.00225959	0.139323	0.101833
Coprobacter.fastidiosus	site	SUM - Slaski Uniwersytet Medyczny w Katowicach	1.28451	0.415466	0.00234223	0.143254	0.543788
Alistipes.finegoldii	site	OUS - Oslo Univertssykehus HF	-1.14971	0.373139	0.00241922	0.145046	0.881874
Anaerobutyricum.hallii	site	Paris - Hospital Jean-Verdier	-1.28095	0.413649	0.00243301	0.145046	0.92668
Bacteroides.coprocola	site	ULI - University of Ljubljana	0.928753	0.302181	0.00248629	0.145046	0.105906
Bifidobacterium.animalis.subsp..lactis	site	HKA - Hannoversche Kinderheilanstalt	-0.572055	0.185576	0.00242732	0.145046	0.228106
Senegalimassilia.anaerobia	site	CHL - Centre Hospitalier de Luxembourg	0.973414	0.316474	0.00247091	0.145046	0.364562
X.Eubacterium..rectale	site	Paris - Hospital Jean-Verdier	-1.42841	0.460812	0.00247038	0.145046	0.973523
Anaerostipes.hadrus	site	MUG - Medical University of Graz	-0.451632	0.147303	0.00253275	0.146235	0.977597
Ruminococcus.sp..AF46.10NS	site	SUM - Slaski Uniwersytet Medyczny w Katowicach	0.579501	0.189111	0.00254523	0.146235	0.1222
Bacteroides.thetaiotaomicron	site	UULM - Universitat Ulm	-2.46176	0.804735	0.00263263	0.150119	0.916497
Bifidobacterium.dentium	visit	UFM Visit 6 (36 months)	0.356317	0.117904	0.00267003	0.151116	0.118126
Bifidobacterium.animalis.subsp..lactis	site	INSERM - Institut National de la Sante et de la Recherche Medicale	-0.788696	0.258572	0.00284409	0.15454	0.228106
Clostridiaceae.bacterium.OF09.1	site	Paris - Hospital Jean-Verdier	-1.3672	0.44954	0.00283702	0.15454	0.90224
Clostridiales.bacterium.VE202.01	site	OUS - Oslo Univertssykehus HF	-0.580661	0.191871	0.00287315	0.15454	0.376782
Clostridium.paraputrificum	site	SUM - Slaski Uniwersytet Medyczny w Katowicach	0.366123	0.12114	0.00289355	0.15454	0.105906
Coprobacillus.cateniformis	age_at_consent	age_at_consent	-0.133103	0.0437187	0.002786	0.15454	0.266802
Lawsonibacter.asaccharolyticus	site	KU Leuven	-0.468133	0.15351	0.00276431	0.15454	0.947047
Odoribacter.splanchnicus	site	Paris - Hospital Jean-Verdier	-1.22503	0.403153	0.00288082	0.15454	0.918534
Parabacteroides.johnsonii	site	KU Leuven	0.62841	0.207741	0.00288375	0.15454	0.120163
Blautia.hydrogenotrophica	site	INSERM - Institut National de la Sante et de la Recherche Medicale	0.546005	0.180655	0.00293571	0.154614	0.183299
Erysipelatoclostridium.ramosum	site	Paris - Hospital Jean-Verdier	0.936065	0.307608	0.00292196	0.154614	0.242363
Streptococcus.salivarius	age_at_consent	age_at_consent	-0.139508	0.0460602	0.0029604	0.154839	0.940937
Ruminococcaceae.bacterium.D5	site	IT- Ospedale Pediatrico Bambino Gesu	1.97833	0.659617	0.00301046	0.156379	0.297352
Methanobrevibacter.smithii	visit	UFM Visit 4 (18 months)	0.17486	0.0585589	0.00305251	0.157484	0.236253
Anaerostipes.hadrus	site	ULB - Univer Libre de Bruxelles	-0.358439	0.119257	0.00315664	0.158543	0.977597
Gordonibacter.pamelaeae	site	KU Leuven	-0.53067	0.176904	0.00314853	0.158543	0.617108
Pseudoflavonifractor.sp..BIOML.A3	visit	UFM Visit 6 (36 months)	-0.274279	0.0921163	0.00312945	0.158543	0.14053
Senegalimassilia.anaerobia	visit	UFM Visit 6 (36 months)	-0.362575	0.121668	0.00311806	0.158543	0.364562
Slackia.isoflavoniconvertens	site	UNISI - Universita degli Studi di Siena	1.24068	0.417775	0.00340777	0.17003	0.299389
Bacteroides.dorei	visit	UFM Visit 6 (36 months)	0.570214	0.193513	0.00346748	0.171878	0.702648
Blautia.hydrogenotrophica	visit	UFM Visit 4 (18 months)	0.109155	0.0371609	0.00353773	0.174222	0.183299
X.Clostridium..spiroforme	site	INSERM - Institut National de la Sante et de la Recherche Medicale	1.00327	0.339142	0.00357265	0.174806	0.389002
Allisonella.histaminiformans	site	ULB - Univer Libre de Bruxelles	0.447246	0.151342	0.00359971	0.175001	0.13442
Clostridium.sp..AM49.4BH	site	ULB - Univer Libre de Bruxelles	-0.897567	0.305461	0.00383031	0.185026	0.759674
Candidatus.Borkfalkia.ceftriaxoniphila	site	HKA - Hannoversche Kinderheilanstalt	-0.929593	0.319028	0.00407227	0.193268	0.533605
Catabacter.hongkongensis	site	IT- Ospedale Pediatrico Bambino Gesu	0.984941	0.339081	0.00408425	0.193268	0.156823
Coprobacter.secundus	visit	UFM Visit 4 (18 months)	0.164883	0.0569946	0.00408904	0.193268	0.342159
Eisenbergiella.tayi	gender	MALE	-0.2546	0.0872537	0.00410286	0.193268	0.409369
Methanobrevibacter.smithii	site	IT- Ospedale Pediatrico Bambino Gesu	2.56055	0.883404	0.00418628	0.19598	0.236253
Lachnoclostridium.edouardi	visit	UFM Visit 4 (18 months)	-0.115718	0.0401732	0.00423168	0.19689	0.181263
Module	Name	Variable	Value	Beta-coefficient	Standard error	p-value	q-value	prevalence
MF0035	glycine degradation	gender	MALE	-0.124346	0.0255942	3.13212e-06	0.00992254	1
MF0102	sulfate reduction (dissimilatory)	visit	UFM Visit 6 (36 months)	0.616306	0.136464	9.09731e-06	0.0144101	0.244399
MF0025	tryptophan degradation	gender	MALE	-0.144701	0.0330457	2.29805e-05	0.0242674	1
MF0038	methionine degradation I	gender	MALE	-0.109629	0.0271342	8.51637e-05	0.0594436	1
MF0073	pyruvate:ferredoxin oxidoreductase	diabetes	TRUE	0.0184614	0.00463505	9.38189e-05	0.0594436	1
MF0059	anaerobic fatty acid beta-oxidation	site	UNISI - Universita degli Studi di Siena	1.51487	0.399791	0.000211631	0.0957779	0.867617
MF0082	putrescine degradation	site	UNISI - Universita degli Studi di Siena	1.51685	0.400216	0.000210661	0.0957779	0.867617
MF0063	glyoxylate bypass	site	UNISI - Universita degli Studi di Siena	1.46385	0.391594	0.000256879	0.101724	0.881874
MF0013	allose degradation	site	UK - Northampton General Hospital	-1.42724	0.386188	0.000298058	0.104916	0.995927
MF0095	propionate production III	site	MUW - Medical University Vienna	1.5094	0.425719	0.000438462	0.138905	0.114053
MF0088	butyrate production I	gender	MALE	-0.0992998	0.0278476	0.000482798	0.139046	1
MF0035	glycine degradation	site	Paris - Hospital Jean-Verdier	-0.382282	0.109404	0.000690745	0.145885	1
MF0038	methionine degradation I	site	Paris - Hospital Jean-Verdier	-0.408895	0.116285	0.000625022	0.145885	1
MF0040	proline degradation	gender	MALE	-0.104353	0.0300327	0.000660127	0.145885	1
MF0084	succinate conversion to propionate	site	UNISI - Universita degli Studi di Siena	1.41997	0.407011	0.000621131	0.145885	0.851324
MF0027	tyrosine degradation II	site	UK - Northampton General Hospital	-0.847989	0.246708	0.000749306	0.148363	0.997963
MF0041	valine degradation I	site	INSERM - Institut National de la Sante et de la Recherche Medicale	0.903511	0.265127	0.000895896	0.166953	0.498982
MF0008	maltose degradation	gender	MALE	-0.100049	0.0304642	0.00126608	0.182316	1
MF0030	glutamate degradation I	age_at_consent	age_at_consent	0.233739	0.0708358	0.00118744	0.182316	0.266802
MF0041	valine degradation I	site	UNISI - Universita degli Studi di Siena	0.817853	0.24818	0.00123782	0.182316	0.498982
MF0076	4-aminobutyrate degradation	site	UNISI - Universita degli Studi di Siena	0.869722	0.265136	0.00125303	0.182316	0.99389
MF0080	lactate consumption II	site	UNISI - Universita degli Studi di Siena	1.42553	0.42672	0.0010362	0.182316	0.851324
